# Supplementary material for: Safe and Robust Map Updating for Long-Term Operations in Dynamic Environments
Source: Sensors (Basel). 2023 Jun 30;23(13):6066. doi: 10.3390/s23136066 (PMC10346461; doi:10.3390/s23136066)
Supplement: Supplementary file 1 [file sensors-23-06066-s001.zip]

Archive with 1 entries (1 files):
- Safe_and_Robust_Map_Updating_For_Long-Term_Operations_in_Dynamic_Environments.mp4
